# Supplementary material for: Low Immunogenicity of Keratinocytes Derived from Human Embryonic Stem Cells
Source: Cells. 2024 Aug 29;13(17):1447. doi: 10.3390/cells13171447 (PMC11393835; doi:10.3390/cells13171447)
Supplement: Supplementary file 1 [file cells-13-01447-s001.zip]

Archive with 1 entries (1 files):
- cells-3076214-supplementary.pdf
